# Supplementary material for: Effectiveness of mHealth Interventions for Improving eHealth Literacy Among Patients With Chronic Diseases: Meta-Analysis and Systematic Review
Source: J Med Internet Res. 2026 Apr 17;28:e82004. doi: 10.2196/82004 (PMC13089675; doi:10.2196/82004)
Supplement: Multimedia Appendix 2 [file jmir-v28-e82004-s002.xlsx]

## Sheet: Sheet1
Title	Year	Journal	Authors	Decision	Exclusion Reason
The effect of health literacy intervention on adherence to medication of uncontrolled hypertensive patients using the M-health	2023	BMC Med Inform Decis Mak	Karami, M. et.al	excluded	Incompatible study contents
A randomised controlled trial of a consumer-focused e-health strategy for cardiovascular risk management in primary care: the Consumer Navigation of Electronic Cardiovascular Tools (CONNECT) study protocol	2014	BMJ Open	Redfern, J. et.al	excluded	Incompatible study contents
Using a tailored health information technology- driven intervention to improve health literacy and medication adherence in a Pakistani population with vascular disease (Talking Rx) - study protocol for a randomized controlled trial	2016	Trials	Kamal, A. K. et.al	excluded	Incompatible study contents
Interaction between functional health literacy and telehomecare: Short-term effects from a randomized trial	2016	Nurs Health Sci	Korsbakke Emtekaer et.al	excluded	Incompatible study contents
A Mobile App for Chronic Disease Self-Management: Protocol for a Randomized Controlled Trial	2017	JMIR Res Protoc	Ownby, R. L et.al	excluded	Incompatible study contents
Effect of a Digital Health Intervention on Receipt of Colorectal Cancer Screening in Vulnerable Patients: A Randomized Controlled Trial	2018	Ann Intern Med	Miller, D. P., Jr. et.al	excluded	Incompatible study contents
Personalised telehealth intervention for chronic disease management: A pilot randomised controlled trial	2019	J Telemed Telecare	Bohingamu Mudiyanselage, S. et.al	excluded	Incompatible study contents
Tele-rehabilitation and hospital-based cardiac rehabilitation are comparable in increasing patient activation and health literacy: A pilot study	2020	Eur J Cardiovasc Nurs	Knudsen, M. V. et.al	excluded	Incompatible study contents
Health Literacy in Israel - From Measurement to Intervention: Two Case Studies	2020	Studies in health technology and informatics	Levin-Zamir, D. et.al	excluded	Incompatible study contents
Protocol for a randomised controlled trial of a co-produced, complex, health promotion intervention for women with prior gestational diabetes and their families: the Face-it study	2020	Trials	Nielsen, K. K. et.al	excluded	Incompatible study contents
Effects of an eHealth Intervention on Patient-Provider Interaction and Functional Health Literacy in Adults With Hypertension	2021	SAGE Open Nurs	Hickman, R. L. et.al	excluded	Incompatible study contents
Effectiveness of an Integrated Engagement Support System to Facilitate Patient Use of Digital Diabetes Prevention Programs: Protocol for a Randomized Controlled Trial	2021	JMIR RESEARCH PROTOCOLS	Lawrence, K. et.al	excluded	Incompatible study contents
Glycaemic impact of an e-learning diabetes education module on type 2 diabetes mellitus patients in Malaysia	2021	Revista argentina de endocrinologia y metabolismo	Mohamad, A. F. et.al	excluded	Incompatible study contents
The eHealth self-management application 'Oncokompas' that supports cancer survivors to improve health-related quality of life and reduce symptoms: which groups benefit most?	2021	Acta oncologica (Stockholm, Sweden)	van der Hout, A. et.al	excluded	Incompatible study contents
Enhancing Specific Health Literacy with a Digital Evidence-Based Patient Decision Aid for Hypertension: A Randomized Controlled Trial	2021	Patient Prefer Adherence	Wehkamp, K. et.al	excluded	Incompatible study contents
Development and Effectiveness of a Mobile Health Intervention in Improving Health Literacy and Self-management of Patients With Multimorbidity and Heart Failure: Protocol for a Randomized Controlled Trial	2022	JMIR Res Protoc	Bas-Sarmiento, P. et.al	excluded	Incompatible study contents
The impact of mobile application: “Friends of Heart” in knowledge and compliance of patients with coronary heart disease	2022	Pharmacy education	Putra, R. P. et.al	excluded	Incompatible study contents
Effectiveness of a Culturally Responsive mHealth Gaming Application to Improve Diabetes Health Literacy in India: A Randomized Controlled Trial	2023	Comput Inform Nurs	Garner, S. L. et.al	excluded	Incompatible study contents
Real-time monitored patient adherence to an eHealth self-management intervention in patients with COPD and heart failure	2023	European Respiratory Journal	Sloots, J. M. et.al	excluded	Incompatible study populations
Application of Behaviour Change Wheel-Based Intervention Programmes in Patients with Non-Alcoholic Fatty Liver Disease	2022	Degree Thesis (Zhengzhou University)	Yuanyuan L .et.al	excluded	Incompatible study contents
The effectiveness and usability of a novel mobile phone-based self-care intervention for patients with heart failure: a mixed-methods pilot study	2023	European Journal of Cardiovascular Nursing	Youn-Jung Son et.al	excluded	Non-eHealth literacy interventions
Interactive Model for E-Health Literacy Among Middle-Aged and Young Stroke Patients Development and Application of an Intervention Programme	2023	Journal of Nursing	Jingli Y	excluded	Repetition
Effects of an eHealth Literacy Intervention for Older Adults	2011	Journal of medical internet research	Bo Xie. et.al	excluded	Incompatible study populations
Effects of mHealth-based interventions on health literacy and related factors: A systematic review	2021	Journal of Nursing Management	Yueh-Hsiu Lin. et.al	excluded	Not experimental research
Mobile Health Usage, Preferences, Barriers, and eHealth Literacy in Rheumatology: Patient Survey Study	2020	Jmir Mhealth And Uhealth	Johannes Knitza. et.al	excluded	Not experimental research
Mobile Health (mHealth) Technology: Assessment of Availability, Acceptability, and Use in CKD	2021	American Journal of Kidney Diseases	Sarah J Schrauben. et.al	excluded	Not experimental research
Asynchronous mHealth Interventions in Rheumatoid Arthritis: Systematic Scoping Review	2020	Jmir Mhealth And Uhealth	Bart F Seppen. et.al	excluded	Not experimental research
Mobile Health Apps for Patient-Centered Care: Review of United States Rheumatoid Arthritis Apps for Engagement and Activation	2022	Jmir Mhealth And Uhealth	Melanie J Cozad. et.al	excluded	Not experimental research
Mobile health applications for epilepsy in Indian app stores: A systematic review and content analysis using the mobile app rating scale	2024	Epilepsy Research	Mohammed Safeer . et.al	excluded	Non-eHealth literacy interventions
Problem-Based mHealth Literacy Scale (PB-mHLS): Development and Validation	2022	Jmir Mhealth And Uhealth	Lingmin Zhang. et.al	excluded	Non-eHealth literacy interventions
Application of the eHealth Literacy Model in Digital Health Interventions: Scoping Review	2021	Journal of Medical Internet Research	Mariam El Benny. et.al	excluded	Not experimental research
Impact of mobile health interventions during the perinatal period on maternal psychosocial outcomes: a systematic review	2020	Jbi Evidence Synthesis	Justine Dol. et.al	excluded	Not experimental research
The influence of health information attention and app usage frequency of older adults on persuasive strategies in mHealth education apps	2023	Digital Health	Yongyan Guo. et.al	excluded	Non-eHealth literacy interventions
The impact of health literacy interventions on glycemic control and self-management outcomes among type 2 diabetes mellitus: A systematic review	2023	Journal of Diabetes	Jamila Butayeva. et.al	excluded	Not experimental research
Effectiveness of Digital Health Literacy Interventions in Older Adults: Single-Arm Meta-Analysis	2023	Journal of Medical Internet Research	Qian Dong. et.al	excluded	Not experimental research
Effects of mHealth-based interventions on health literacy and related factors: A systematic review	2021	Journal of Nursing Management	Yueh-Hsiu Lin. et.al	excluded	Not experimental research
The effect of web-based educational interventions on mental health literacy, stigma and help-seeking intentions/attitudes in young people: systematic review and meta-analysis	2023	Bmc Psychiatry	Abouzar Nazari. et.al	excluded	Non-eHealth literacy interventions
A Digital Health Behavior Intervention to Prevent Childhood Obesity: The Greenlight Plus Randomized Clinical Trial	2024	Jama	William J Heerman. et.al	excluded	Incompatible study populations
Health literacy interventions among patients with chronic diseases: A meta-analysis of randomized controlled trials	2023	Patient Education And Counseling	Yingshan Shao. et.al	excluded	Not experimental research
A theory of planned behavior-enhanced intervention to promote health literacy and self-care behaviors of type 2 diabetic patients	2020	Journal of Preventive Medicine And Hygiene	Isa Mohammadi Zeidi. et.al	excluded	Non-eHealth literacy interventions
"A bit of everything": Health literacy interventions in chronic conditions - a systematic review	2022	Patient Education And Counseling	Marie H Larsen. et.al	excluded	Not experimental research
The effects of self-care education based on the health literacy index on self-care and quality of life among menopausal women: a randomized clinical trial	2022	Bmc Womens Health	Zahra Hossein Mirzaee Beni. et.al	excluded	Incompatible study contents
The Effectiveness of an Active Learning Program in Promoting a Healthy Lifestyle among Older Adults with Low Health Literacy: A Randomized Controlled Trial	2021	Gerontology	Kazuki Uemura. et.al	excluded	Incompatible study populations
eHealth-Based Psychosocial Interventions for Adults With Insomnia: Systematic Review and Meta-analysis of Randomized Controlled Trials	2023	Journal of Medical Internet Research	Wenrui Deng. et.al	excluded	Incompatible study contents
Evaluating a theory-based intervention for improving eHealth literacy in older adults: a single group, pretest-posttest design	2022	Bmc Geriatrics	Sun Ju Chang. et.al	excluded	Incompatible study populations
Impact of Community Proactive Health Management Application on Electronic Health Literacy and Self-Management of Hypertensive Patients	2023	Public Health Nursing	Yueyan Jiang. et.al	excluded	Repetition
mHealth Interventions for Lifestyle and Risk Factor Modification in Coronary Heart Disease: Randomized Controlled Trial	2021	Jmir Mhealth And Uhealth	Jang-Whan Bae. et.al	excluded	Non-eHealth literacy interventions
A mobile app for chronic disease self-management for individuals with low health literacy: A multisite randomized controlled clinical trial	2024	J Ageing Longev.	Raymond L Ownby. et.al	excluded	Flight/Vidas Health Literacy,Non-eHealth literacy
Development and Effectiveness of a Mobile Health Intervention in Improving Health Literacy and Self-management of Patients With Multimorbidity and Heart Failure: Protocol for a Randomized Controlled Trial	2022	Jmir Research Protocols	Pilar Bas-Sarmiento. et.al	excluded	Protocol;European Health Literacy Questionnaire.
Effectiveness of a Culturally Responsive mHealth Gaming Application to Improve Diabetes Health Literacy in India: A Randomized Controlled Trial	2023	Comput Inform Nurs	Shelby L Garner.et.al	excluded	Non-eHealth literacy
Evaluation of an Interactive E-learning Environment to Enhance Digital Health Literacy in Cancer Patients	2025	ClinicalTrials	Universitätsklinikum Hamburg-Eppendorf	excluded	Digital Health Literacy
APP-BASED MULTIMODAL LIFESTYLE-INTERVENTION FOR ESSENTIAL HYPERTENSION: A RANDOMIZED-CONTROLLED, DECENTRALIZED TRIAL IN GERMANY	2025	Journal of Hypertension	Beger, Christian.et.al	excluded	Health Literacy
Adding value to remote monitoring: Co-design of a health literacy intervention for older people with chronic disease delivered by telehealth - The telehealth literacy project	2019	Controlled Clinical Trial	Annie Banbury.et.al	excluded	Health Literacy
THE IMPACT OF MOBILE HEALTH ON HOME BLOOD PRESSURE AND HEALTH LITERACY IN CHRONIC KIDNEY DISEASE	2023	Journal Article	Pei-Yu Wu .et.al	excluded	Health Literacy
Effect of a mHealth intervention on health literacy in patients completing cardiac rehabilitation: A randomized controlled trial with one- and five-year follow-up	2025	Int j Cardiol Cardiovasc Risk	Pernille Lunde.et.al	excluded	Health Literacy
A Digital Outpatient Service With a Mobile App for Tailored Care and Health Literacy in Adults With Long-Term Health Service Needs: Multicenter Nonrandomized Controlled Trial	2025	Journal of Medical Internet Research	Heidi Holmen.et.al	excluded	Health Literacy
Effect of a mobile-based, family-centered self-care education program on Health Literacy and Self-Care in Patients with Heart Failure: A Randomized Controlled Trial	2025	Randomized Controlled Trial	Zohreh Badiyepeymaiejahromi.et.al	excluded	Health Literacy
A mobile app for chronic disease self-management for individuals with low health literacy: A multisite randomized controlled clinical trial	2023	medRxiv	Raymond L Ownby.et.al	excluded	Health Literacy
Effectiveness of smartphone-based e-health intervention to promote cancer patients' quality of life: A quasi-experimental study	2024	INTERNATIONAL JOURNAL OF ADVANCED AND APPLIED SCIENCES	Saleh, MSM.et.al	excluded	Non-eHealth literacy
Assessing the Effectiveness of Interactive Robot-Assisted Virtual Health Coaching for Health Literacy and Disease Knowledge of Patients with Chronic Kidney Disease: Quasiexperimental Study	2025	JOURNAL OF MEDICAL INTERNET RESEARCH	Chen.et.al	excluded	Health Literacy
The Relationship Between Depressive Symptoms, eHealth Literacy, and Asthma Outcomes in the Context of a Mobile Health Intervention	2024	PSYCHOSOMATIC MEDICINE	Silverstein.et.al	excluded	Health Literacy
Effectiveness of a Smartphone Application as a Support Tool for Patients Undergoing Breast Cancer Chemotherapy: A Randomized Controlled Trial	2024	CLINICAL BREAST CANCER	Handa.et.al	excluded	Health Literacy
Smart health via mHealth? Potentials of mobile health apps for improving prevention and adherence of breast cancer patients	2022	DIGITAL HEALTH	Scholz, S.et.al	excluded	Non-eHealth literacy
The acceptability, adoption and feasibility of mobile health interventions for diabetes and hypertension care among Ghanaian healthcare workers	2026	Pec Innovation	Pearl Aovare.et.al	excluded	Non-eHealth literacy
Efficacy of telemedicine for cancer patients in outpatient palliative care setting: Protocol of a randomized, open-label, non-inferiority study	2026	Palliat Care Soc Pract	Alexandra Kovacs.et.al	excluded	Protocol
Psycho-social and behavioral trends in Type 2 Diabetes self-management amongst medically underserved patients during the COVID-19 pandemic in an mHealth intervention	2025	Medrxiv : The Preprint Server For Health Sciences	Elizabeth Campbell.et.al	excluded	Digital literacy
A Digital Outpatient Service With a Mobile App for Tailored Care and Health Literacy in Adults With Long-Term Health Service Needs: Multicenter Nonrandomized Controlled Trial	2025	Journal of Medical Internet Research	Heidi Holmen.et.al	excluded	Research subjects do not meet the criteria
The effectiveness and usability of a novelmobile phone-based self-care intervention for patients with heart failure:a mixed-methods pilot study	2023	European Journal of Cardiovascular Nursing	Youn-Jung Son.et.al	excluded	Repetition
Construction and effectiveness assessment of the health education system for outpatient chronic respiratory diseases based on visualized intelligent healthcare	2025	J Thorac Dis	Qiuxuan Zeng.et.al	excluded	retrospective case-control
